# Supplementary material for: A kinematic synergy for terrestrial locomotion shared by mammals and birds
Source: eLife. 2018 Oct 30;7:e38190. doi: 10.7554/eLife.38190 (PMC6257815; doi:10.7554/eLife.38190)
Supplement: Figure 1—source data 1. [file elife-38190-fig1-data1.zip]

Archive with 34 entries (31 files):
- SourceData1-Figure1/
- SourceData1-Figure1/trovaConfiguration.m
- __MACOSX/
- __MACOSX/SourceData1-Figure1/
- __MACOSX/SourceData1-Figure1/._trovaConfiguration.m
- SourceData1-Figure1/cerchio.m
- __MACOSX/SourceData1-Figure1/._cerchio.m
- SourceData1-Figure1/.DS_Store
- __MACOSX/SourceData1-Figure1/._.DS_Store
- SourceData1-Figure1/Figure1Aforelimb.mat
- SourceData1-Figure1/intersezionerettadisco.m
- __MACOSX/SourceData1-Figure1/._intersezionerettadisco.m
- SourceData1-Figure1/hindlimbCamelVShindlimbFlamingoFORfigure1Bright.m
- __MACOSX/SourceData1-Figure1/._hindlimbCamelVShindlimbFlamingoFORfigure1Bright.m
- SourceData1-Figure1/Figure1BrighthindlimbCamelVShindlimbFlamingo.mat
- SourceData1-Figure1/Figure1Ahindlimb.mat
- SourceData1-Figure1/traiettoriaEP.m
- __MACOSX/SourceData1-Figure1/._traiettoriaEP.m
- SourceData1-Figure1/trovaTheta1eTheta2.m
- __MACOSX/SourceData1-Figure1/._trovaTheta1eTheta2.m
- SourceData1-Figure1/readme_datafile.pdf
- __MACOSX/SourceData1-Figure1/._readme_datafile.pdf
- SourceData1-Figure1/Figure1BlefthindlimbVSforelimbCheetah.mat
- SourceData1-Figure1/LocomotionCloud.m
- __MACOSX/SourceData1-Figure1/._LocomotionCloud.m
- SourceData1-Figure1/data.mat
- SourceData1-Figure1/calcolacolori.m
- __MACOSX/SourceData1-Figure1/._calcolacolori.m
- SourceData1-Figure1/readme.pdf
- __MACOSX/SourceData1-Figure1/._readme.pdf
- SourceData1-Figure1/hindlimbVSforelimbFORfigure1B.m
- __MACOSX/SourceData1-Figure1/._hindlimbVSforelimbFORfigure1B.m
- SourceData1-Figure1/retta.m
- SourceData1-Figure1/calcolo_angles.m
