# Supplementary material for: A kinematic synergy for terrestrial locomotion shared by mammals and birds
Source: eLife. 2018 Oct 30;7:e38190. doi: 10.7554/eLife.38190 (PMC6257815; doi:10.7554/eLife.38190)
Supplement: Figure 2—source data 1. [file elife-38190-fig2-data1.zip]

Archive with 8 entries (5 files):
- SourceData2-Figure2/
- SourceData2-Figure2/.DS_Store
- __MACOSX/
- __MACOSX/SourceData2-Figure2/
- __MACOSX/SourceData2-Figure2/._.DS_Store
- SourceData2-Figure2/Figure2ROM.mat
- SourceData2-Figure2/readme.pdf
- __MACOSX/SourceData2-Figure2/._readme.pdf
