# Supplementary material for: A kinematic synergy for terrestrial locomotion shared by mammals and birds
Source: eLife. 2018 Oct 30;7:e38190. doi: 10.7554/eLife.38190 (PMC6257815; doi:10.7554/eLife.38190)
Supplement: Figure 3—source data 1. [file elife-38190-fig3-data1.zip]

Archive with 8 entries (5 files):
- SourceData3-Figure3/
- SourceData3-Figure3/.DS_Store
- __MACOSX/
- __MACOSX/SourceData3-Figure3/
- __MACOSX/SourceData3-Figure3/._.DS_Store
- SourceData3-Figure3/Figure3.mat
- SourceData3-Figure3/readme.pdf
- __MACOSX/SourceData3-Figure3/._readme.pdf
