# Supplementary material for: A kinematic synergy for terrestrial locomotion shared by mammals and birds
Source: eLife. 2018 Oct 30;7:e38190. doi: 10.7554/eLife.38190 (PMC6257815; doi:10.7554/eLife.38190)
Supplement: Figure 3—figure supplement 2—source data 1. [file elife-38190-fig3-figsupp2-data1.zip]

Archive with 10 entries (7 files):
- SourceData3-Figure3supplement2/
- SourceData3-Figure3supplement2/.DS_Store
- __MACOSX/
- __MACOSX/SourceData3-Figure3supplement2/
- __MACOSX/SourceData3-Figure3supplement2/._.DS_Store
- SourceData3-Figure3supplement2/Fig3suppl2forelimbupp.mat
- SourceData3-Figure3supplement2/Fig3suppl2forelimblow.mat
- SourceData3-Figure3supplement2/Fig3suppl2hindlimb.mat
- SourceData3-Figure3supplement2/readme.pdf
- __MACOSX/SourceData3-Figure3supplement2/._readme.pdf
