# Supplementary material for: A kinematic synergy for terrestrial locomotion shared by mammals and birds
Source: eLife. 2018 Oct 30;7:e38190. doi: 10.7554/eLife.38190 (PMC6257815; doi:10.7554/eLife.38190)
Supplement: Figure 4—source data 1. [file elife-38190-fig4-data1.zip]

Archive with 11 entries (8 files):
- SourceData4-Figure4/
- SourceData4-Figure4/.DS_Store
- __MACOSX/
- __MACOSX/SourceData4-Figure4/
- __MACOSX/SourceData4-Figure4/._.DS_Store
- SourceData4-Figure4/Figure4.mat
- SourceData4-Figure4/U3FLupp.mat
- SourceData4-Figure4/U3HL.mat
- SourceData4-Figure4/readme.pdf
- __MACOSX/SourceData4-Figure4/._readme.pdf
- SourceData4-Figure4/U3FLlow.mat
