# Supplementary material for: A kinematic synergy for terrestrial locomotion shared by mammals and birds
Source: eLife. 2018 Oct 30;7:e38190. doi: 10.7554/eLife.38190 (PMC6257815; doi:10.7554/eLife.38190)
Supplement: Figure 4—figure supplement 1—source data 1. [file elife-38190-fig4-figsupp1-data1.zip]

Archive with 12 entries (9 files):
- SourceData4-Figure4supplement1/
- SourceData4-Figure4supplement1/.DS_Store
- __MACOSX/
- __MACOSX/SourceData4-Figure4supplement1/
- __MACOSX/SourceData4-Figure4supplement1/._.DS_Store
- SourceData4-Figure4supplement1/Figure4suppl.R
- __MACOSX/SourceData4-Figure4supplement1/._Figure4suppl.R
- SourceData4-Figure4supplement1/Figure4supp1.mat
- SourceData4-Figure4supplement1/PhylogeneticTree_completo
- __MACOSX/SourceData4-Figure4supplement1/._PhylogeneticTree_completo
- SourceData4-Figure4supplement1/readme.pdf
- __MACOSX/SourceData4-Figure4supplement1/._readme.pdf
