# Supplementary material for: A kinematic synergy for terrestrial locomotion shared by mammals and birds
Source: eLife. 2018 Oct 30;7:e38190. doi: 10.7554/eLife.38190 (PMC6257815; doi:10.7554/eLife.38190)
Supplement: Figure 4—figure supplement 1—source data 1. [file elife-38190-fig4-figsupp1-data1.zip › SourceData4-Figure4supplement1/PhylogeneticTree_completo]

((((((((Dasyuroides_byrnei)Dasyuroides)Dasyuridae)Dasyuromorpha,((((Monodelphis_domestica)Monodelphis)Didelphinae)Didelphidae)Didelphimorpha)Metatheria,(((((Procavia_capensis)Procavia)Procavidae)Hyracoidea,(((Elephas_maximus)Elephas)Elephantidae)Proboscidea)Afrotheria,(((((((((Oryx_dammah)Oryx,(Addax_nasomaculatus)Addax)Hippotraginae,((Kobus_megaceros,Kobus_ellipsiprymnus)Kobus)Reducinae,((Capra_hircus)Capra)Caprinae,((Tragelaphus_angasii)Tragelaphus,(Bos_taurus)Bos)Bovinae)Bovidae,((Giraffa_camelopardalis)Giraffa)Giraffidae,(((Dama_dama)Dama,(Cervus_nippon)Cervus)Cervinae)Cervidae)Pecora)Ruminantia,(((Lama_glama)Lama,(Camelus_bactrianus)Camelus)Camelidae)Tylopoda,((Hippopotamus_amphibius)Hippopotamus)Hippopotamidae)Artiodactyla)Cetartiodactyla,(((Tapirus_terrestris)Tapirus)Tapiridae,((Equus,(Equus_asinus)Asinus,(Equus_burchellii)Hippotigris)Equus)Equidae)Perissodactyla,((((Suricata_suricatta)Suricata)Herpestidae,(((Acinonyx_jubatus)Acinonyx)Acinonychinae,((Panthera_tigris,Panthera_leo)Panthera)Pantherinae,((Leopardus_pardalis)Leopardus,(Lynx_lynx)Lynx,(Puma_concolor)Puma,(Felis_catus)Felis)Felinae)Felidae)Feliformia,(((Canis_lupus,Canis_lupus_familiaris)Canis)Canidae)Caniformia)Carnivora)Laurasiatheria,((((((Hydrochoerus_hydrochaeris)Hydrochoerus)Hydrochoeridae,((Dolichotis_patagonum)Dolichotis,(Galea_musteloides)Galea)Caviidae,((Hystrix_cristata)Hystrix)Hystricidae)Hystricomorpha,(((Rattus_norvegicus)Rattus,Mus)Murinae)Myomorpha)Rodentia)Glires,((((((((Homo_sapiens)Homo)Homininae)Hominidae,((Hylobates_lar)Hylobates)Hylobatidae)Hominoidea,(((Mandrillus_sphinx)Mandrillus,(Macaca_fuscata)Macaca)Cercopithecinae)Cercopithecoidea)Catarrhini,((((Ateles_fusciceps)Ateles)Atelinae)Atelidae)Platyrrhini)Simiiformes)Haplorrhini,((((Lemur_catta)Lemur)Lemuridae)Lemuriformes)Strepsirrhini)Primates,(((Tupaia_glis)Tupaia)Tupaiidae)Scandentia)Euarchontoglires)Boreoeutheria)Eutheria)Theria)Mammalia,((((((Balearica_regulorum)Balearica)Gruidae)Gruiformes,(((Phoenicopterus_roseus)Phoenicopterus)Phoenicopteridae)Phoenicopteriformes,(((Recurvirostra_avosetta)Recurvirostra)Recurvirostridae)Charadriiformes,(((Threskiornis_aethiopicus)Threskiornis)Threskiornithidae)Pelecaniformes,((((Alopochen_aegyptiaca)Alopochen)Tadorninae)Anatidae)Anseriformes,(((Pavo_cristatus)Pavo)Phasianidae,((Numida_meleagris)Numida)Numididae)Galliformes)Galloanserae,(((Columba_livia)Columba)Columbidae)Columbiformes)Neognathae,((((Struthio_camelus)Struthio)Struthionidae)Struthioniformes,(((Rhea_americana)Rhea)Rheidae)Rheiformes)Paleognathae)Aves)Sauropsida)Amniota);
