# Supplementary material for: A kinematic synergy for terrestrial locomotion shared by mammals and birds
Source: eLife. 2018 Oct 30;7:e38190. doi: 10.7554/eLife.38190 (PMC6257815; doi:10.7554/eLife.38190)
Supplement: Figure 5—source data 1. [file elife-38190-fig5-data1.zip]

Archive with 10 entries (7 files):
- SourceData5-Figure5/
- SourceData5-Figure5/Figure5A.mat
- SourceData5-Figure5/Figure5B.mat
- SourceData5-Figure5/.DS_Store
- __MACOSX/
- __MACOSX/SourceData5-Figure5/
- __MACOSX/SourceData5-Figure5/._.DS_Store
- SourceData5-Figure5/Figure5.mat
- SourceData5-Figure5/readme.pdf
- __MACOSX/SourceData5-Figure5/._readme.pdf
