# Supplementary material for: A kinematic synergy for terrestrial locomotion shared by mammals and birds
Source: eLife. 2018 Oct 30;7:e38190. doi: 10.7554/eLife.38190 (PMC6257815; doi:10.7554/eLife.38190)
Supplement: Figure 6—source data 1. [file elife-38190-fig6-data1.zip]

Archive with 19 entries (16 files):
- SourceData6-Figure6/
- SourceData6-Figure6/faigriglia.m
- SourceData6-Figure6/Figure6A.m
- __MACOSX/
- __MACOSX/SourceData6-Figure6/
- __MACOSX/SourceData6-Figure6/._Figure6A.m
- SourceData6-Figure6/.DS_Store
- __MACOSX/SourceData6-Figure6/._.DS_Store
- SourceData6-Figure6/PCA_sin_model_figure6A.m
- __MACOSX/SourceData6-Figure6/._PCA_sin_model_figure6A.m
- SourceData6-Figure6/Figure6C.m
- __MACOSX/SourceData6-Figure6/._Figure6C.m
- SourceData6-Figure6/readme_datafile.pdf
- __MACOSX/SourceData6-Figure6/._readme_datafile.pdf
- SourceData6-Figure6/data.mat
- SourceData6-Figure6/Figure6C.mat
- SourceData6-Figure6/readme.pdf
- __MACOSX/SourceData6-Figure6/._readme.pdf
- SourceData6-Figure6/Figure6A.mat
